# Supplementary material for: Evaluation of a countrywide implementation of the world health organisation surgical safety checklist in Madagascar
Source: PLoS One. 2018 Feb 5;13(2):e0191849. doi: 10.1371/journal.pone.0191849 (PMC5798831; doi:10.1371/journal.pone.0191849)
Supplement: S1 Dataset — (XLSX) [file pone.0191849.s001.xlsx]

## Sheet: Total 2 Regression
SUMMARY OUTPUT
Regression Statistics
Multiple R	0.535462
R Square	0.286719
Adjusted R Square	0.200499
Standard Error	0.527032
Observations	103
ANOVA
	df	SS	MS	F	Significance F
Regression	11	10.1604	0.923677	3.32541	0.000706365
Residual	91	25.2764	0.277763
Total	102	35.4369
	Coefficients	Standard Error	t Stat	P-value	Lower 95%	Upper 95%	Lower 95.0%	Upper 95.0%
Intercept	1.07218	0.753996	1.42199	0.158447	-0.425544	2.5699	-0.425544	2.5699
Number of Years Practiced	0.00703282	0.00663248	1.06036	0.291787	-0.00614179	0.0202074	-0.00614179	0.0202074
Total number of beds	3.02306e-05	0.00126864	0.0238292	0.981041	-0.00248976	0.00255023	-0.00248976	0.00255023
number of surgeries per month	0.00187008	0.00364362	0.513249	0.609021	-0.00536752	0.00910768	-0.00536752	0.00910768
identity	0.144722	0.107797	1.34254	0.182762	-0.0694045	0.358848	-0.0694045	0.358848
diff intubation	0.156144	0.0918481	1.70002	0.0925426	-0.0263012	0.338589	-0.0263012	0.338589
blood loss	0.0238408	0.122893	0.193996	0.846611	-0.220272	0.267954	-0.220272	0.267954
antibiotics	0.066497	0.107728	0.617265	0.538601	-0.147492	0.280486	-0.147492	0.280486
sponges	0.0330435	0.166924	0.197955	0.843522	-0.298531	0.364618	-0.298531	0.364618
needles	-0.107559	0.196436	-0.547549	0.585342	-0.497755	0.282638	-0.497755	0.282638
instruments	0.359823	0.1242	2.89713	0.00471693	0.113115	0.60653	0.113115	0.60653
pulse ox	0.00338938	0.0989432	0.0342558	0.972748	-0.193149	0.199928	-0.193149	0.199928

## Sheet: Small Hosp 2 Regression
SUMMARY OUTPUT
Regression Statistics
Multiple R	0.566884
R Square	0.321357
Adjusted R Square	0.20651
Standard Error	0.518929
Observations	77
ANOVA
	df	SS	MS	F	Significance F
Regression	11	8.28851	0.753501	2.79813	0.00482611
Residual	65	17.5037	0.269288
Total	76	25.7922
	Coefficients	Standard Error	t Stat	P-value	Lower 95%	Upper 95%	Lower 95.0%	Upper 95.0%
Intercept	2.61948	1.36903	1.91339	0.0601048	-0.11466	5.35362	-0.11466	5.35362
Number of Years Practiced	0.00473679	0.00724872	0.653466	0.515761	-0.00973989	0.0192135	-0.00973989	0.0192135
Total number of beds	0.00287166	0.00367492	0.781422	0.437392	-0.00446766	0.010211	-0.00446766	0.010211
number of surgeries per month	0.00346387	0.00419668	0.825383	0.412173	-0.00491748	0.0118452	-0.00491748	0.0118452
identity	0.26455	0.135771	1.94849	0.0556752	-0.00660445	0.535704	-0.00660445	0.535704
diff intubation	0.176309	0.105091	1.67768	0.0982129	-0.0335725	0.38619	-0.0335725	0.38619
blood loss	0.0285505	0.143511	0.198942	0.842929	-0.258061	0.315162	-0.258061	0.315162
antibiotics	0.0318991	0.137143	0.232597	0.816806	-0.241995	0.305793	-0.241995	0.305793
sponges	0.0491398	0.311773	0.157614	0.875249	-0.573514	0.671794	-0.573514	0.671794
needles	-0.776307	0.379609	-2.04502	0.0449056	-1.53444	-0.0181765	-1.53444	-0.0181765
instruments	0.348295	0.150263	2.31789	0.0236132	0.0481979	0.648391	0.0481979	0.648391
pulse ox	0.114219	0.117834	0.969321	0.335978	-0.121112	0.34955	-0.121112	0.34955

## Sheet: Large Hosp 2 Regression
SUMMARY OUTPUT
Regression Statistics
Multiple R	0.768312
R Square	0.590303
Adjusted R Square	0.268398
Standard Error	0.528331
Observations	26
ANOVA
	df	SS	MS	F	Significance F
Regression	11	5.63058	0.511871	1.83378	0.142123
Residual	14	3.90788	0.279134
Total	25	9.53846
	Coefficients	Standard Error	t Stat	P-value	Lower 95%	Upper 95%	Lower 95.0%	Upper 95.0%
Intercept	1.66542	3.56319	0.467395	0.647409	-5.97686	9.30769	-5.97686	9.30769
Number of Years Practiced	0.0178125	0.0174013	1.02363	0.323374	-0.0195097	0.0551347	-0.0195097	0.0551347
Total number of beds	0.00241065	0.0129939	0.185522	0.85548	-0.0254584	0.0302797	-0.0254584	0.0302797
number of surgeries per month	-0.00836601	0.0634523	-0.131847	0.896981	-0.144458	0.127726	-0.144458	0.127726
identity	-0.140176	0.272975	-0.513511	0.615602	-0.72565	0.445298	-0.72565	0.445298
diff intubation	0.0082926	0.209513	0.0395803	0.968987	-0.441068	0.457654	-0.441068	0.457654
blood loss	0.373996	0.389163	0.961027	0.352844	-0.460676	1.20867	-0.460676	1.20867
antibiotics	0.186187	0.205342	0.906719	0.379897	-0.254227	0.626601	-0.254227	0.626601
sponges	0.0725544	0.251581	0.288394	0.777271	-0.467033	0.612142	-0.467033	0.612142
needles	0.20899	0.314648	0.664201	0.517352	-0.465863	0.883843	-0.465863	0.883843
instruments	0.160069	0.325991	0.491022	0.631018	-0.539112	0.85925	-0.539112	0.85925
pulse ox	-0.24734	0.189575	-1.30471	0.213032	-0.653938	0.159258	-0.653938	0.159258

## Sheet: Raw Data_blanks removed
Hospital	using checklist	Number of Years Practiced	Total number of beds	number of surgeries per month	identity	diff intubation	blood loss	antibiotics	sponges	needles	instruments	pulse ox
19	4	8	42	33	4	4	3	3	3	4	3	4
19	2	4	42	33	3	3	4	4	4	4	3	3
19	4	5	42	33	4	4	4	4	4	4	4	4
19	3	1	42	33	4	4	4	4	4	4	2	4
19	4	3	42	33	4	4	4	4	4	4	4	4
19	4	24	42	33	4	3	3	3	3	3	3	4
19	3	16	42	33	4	4	4	4	4	4	3	4
5	4	1	45	30	4	4	4	4	4	4	4	4
5	3	2.5	45	30	4	4	4	4	4	4	4	2
5	4	1	45	30	4	4	4	4	4	4	4	4
12	4	27	50	30	4	4	4	4	4	4	4	4
12	4	0.8	50	30	4	2	4	4	4	4	4	4
12	1	2	50	30	3	3	3	4	4	4	4	4
12	4	2	50	30	4	2	2	4	4	4	4	4
12	4	0.9	50	30	4	3	4	4	3	4	2	3
12	4	0	50	30	4	4	4	4	4	4	4	4
15	4	2	50	60	4	4	4	4	4	4	4	4
15	4	8	50	60	4	3	4	4	4	4	4	4
15	4	30	50	60	4	4	4	4	4	4	4	4
15	4	8	50	60	3	4	3	3	4	4	4	4
15	4	8	50	60	4	4	4	4	4	4	2	4
15	4	12	50	60	4	4	4	4	4	4	4	2
11	4	5	52	43	3	3	4	4	4	4	4	4
11	4	2	52	43	4	4	4	4	4	4	4	4
11	4	0	52	43	4	4	4	4	4	4	4	4
4	4	1.5	54	60	4	4	4	4	4	4	4	4
4	3	1.5	54	60	4	4	4	4	4	4	4	4
4	4	5	54	60	4	4	4	4	4	4	4	4
4	4	33	54	60	3	4	4	4	4	4	4	4
4	4	14	54	60	4	4	2	4	4	4	4	4
4	4	15	54	60	4	4	3	4	4	4	4	3
4	4	1	54	60	4	4	4	4	3	3	3	4
4	4	10	54	60	4	4	4	4	4	4	4	4
9	3	3	63	30	4	3	4	4	4	4	4	4
9	4	0.5	63	30	4	4	4	4	4	4	4	4
9	3	1	63	30	4	2	4	4	4	4	4	4
9	3	0	63	30	4	3	4	4	4	4	4	4
10	4	1.5	64	55	4	3	4	4	4	4	4	4
10	4	3	64	55	4	4	4	3	4	4	4	4
10	4	0	64	55	4	4	4	4	4	4	4	4
10	4	29	64	55	4	4	4	4	4	4	4	4
10	4	16	64	55	4	4	4	4	4	4	4	4
8	4	1	69	27	4	4	3	4	4	4	4	4
8	4	16	69	27	4	4	4	4	4	4	4	4
8	4	2	69	27	4	4	4	2	4	4	4	4
8	4	1	69	27	4	4	4	4	4	4	4	3
8	4	2	69	27	3	3	3	3	3	3	3	3
6	4	5	74	70	4	4	4	4	4	4	4	4
6	4	0.8	74	70	4	4	4	4	4	4	4	4
6	3	10	74	70	4	4	4	4	4	4	4	4
6	4	3	74	70	4	2	4	4	4	4	4	4
6	4	30	74	70	4	4	4	4	4	4	4	2
6	4	30	74	70	4	4	4	4	4	4	4	4
6	4	3	74	70	4	4	4	4	4	4	4	4
6	4	9	74	70	4	3	3	4	4	4	4	4
6	4	0	74	70	4	4	3	4	4	4	4	3
6	4	0	74	70	4	4	4	4	4	4	4	4
6	4	0	74	70	4	4	4	4	4	4	4	4
2	2	1.5	80	60	4	3	2	2	2	4	2	4
2	4	8	80	60	4	4	4	2	4	4	4	2
13	4	4	86	30	4	4	4	4	4	4	4	4
13	4	2	86	30	4	4	4	4	4	4	4	4
13	4	10	86	30	4	2	3	4	4	4	4	4
13	2	13	86	30	3	2	4	3	4	4	2	3
13	4	22	86	30	4	4	4	4	4	4	4	4
13	4	0	86	30	4	4	4	4	4	4	4	4
14	4	10	96	48	4	4	4	4	4	4	4	4
14	4	1.5	96	48	4	4	4	4	4	4	4	4
14	4	4	96	48	4	4	4	4	4	4	4	4
14	4	7	96	48	3	2	3	4	4	4	4	4
14	4	2.5	96	48	4	4	4	4	4	4	4	4
14	4	3	96	48	4	4	4	2	4	4	4	4
14	4	6	96	48	4	4	4	4	4	4	4	4
14	3	3	96	48	3	4	4	4	4	4	4	3
14	4	2	96	48	4	4	4	4	4	4	4	4
14	4	0	96	48	4	4	4	4	4	4	4	4
14	4	0	96	48	1	4	4	4	4	4	4	4
4a	4	0.4	100	80	4	4	4	4	4	4	4	4
4a	4	10	100	80	4	4	4	4	4	4	4	4
4a	4	3	100	80	4	1	4	4	4	3	4	3
4a	4	0.5	100	80	4	4	4	4	4	4	4	4
4a	4	2	100	80	3	4	4	3	3	3	3	3
4a	4	18	100	80	4	4	4	4	4	4	4	4
3	2	0.5	129	80	2	2	3	3	2	2	2	4
3	4	3	129	80	3	4	4	3	2	2	2	2
3	4	6	129	80	2	3	4	3	4	4	4	4
3	4	5	129	80	3	4	4	4	2	4	4	4
3	4	0.5	129	80	4	4	4	4	2	4	2	4
3	3	0	129	80	3	3	3	3	4	4	3	4
3	3	0	129	80	4	4	4	4	4	4	4	4
7	4	6	195	100	4	4	4	4	4	4	4	3
7	2	1.3	195	100	4	4	4	1	1	2	2	4
7	4	15	195	100	4	4	4	4	4	4	4	4
7	4	8	195	100	4	4	4	4	4	4	4	4
7	4	14	195	100	4	4	4	4	4	4	4	4
7	3	2	195	100	4	3	3	4	3	3	3	4
7	3	0	195	100	4	4	4	4	3	4	3	2
18	4	23	390	138	4	4	4	4	4	4	4	4
18	4	5	390	138	3	4	4	3	4	4	4	4
18	4	2	390	138	4	4	4	4	4	4	4	4
18	4	22	390	138	4	3	3	3	4	4	3	3
18	4	10	390	138	3	3	3	2	4	4	4	3
18	4	0	390	138	4	3	3	4	4	4	4	4
